# Supplementary material for: Metabolomics reveals that the cAMP receptor protein regulates nitrogen and peptidoglycan synthesis in Mycobacterium tuberculosis
Source: RSC Adv. 2020 Jul 10;10(44):26212–9. doi: 10.1039/d0ra05153e (PMC7938724; doi:10.1039/d0ra05153e)
Supplement: RA-010-D0RA05153E-s002 [file RA-010-D0RA05153E-s002.xls]

## Sheet: Supplementary Table_3
Supplementary Table 3: Abundance of metabolites isotopologues
L-Aspartic Acid
		Ion Abundance
		m+0	m+1	m+2	m+3	m+4
	SampleGroups	134.045	135.048	136.051	137.055	138.058
	WT 0	8610766	371710	68521	3080	2094
	WT 0	6427346	263256	50444	1062	0
	WT 0	11380960	473725	82426	3098	485
	WT 0	5432962	225358	38051	1521	0
	WT 0	5243686	214680	39338	1284	0
	WT 0	2800096	115002	20100	0	0
	WT 1/4	5367036	1545475	915115	533325	143123
	WT 1/4	4739149	1440606	889428	584130	157284
	WT 1/4	5048508	1587580	958169	646171	177312
	WT 1/4	3522151	1195472	777179	531152	147346
	WT 1/4	7820827	2294765	2161547	1340383	866853
	WT 1/4	7426178	2566661	1532938	1050033	246256
	WT _1	4882637	2560826	1922594	1131550	404371
	WT _1	4474335	2365054	1875361	1153450	432274
	WT _1	4024757	2352821	2024461	1442799	570965
	WT _1	4099298	2212429	1765189	1165371	448626
	WT _1	4646160	2588670	2145638	1438830	574106
	WT _1	4537418	2255988	1771660	1278243	492647
	CRP KO 0	8496041	357295	67254	2736	895
	CRP KO 0	6283154	259094	47554	1959	0
	CRP KO 0	7626409	310313	56451	1761	0
	CRP KO 0	5344284	222921	42202	618	0
	CRP KO 0	8180775	345598	63731	2469	0
	CRP KO 0	5815357	240230	41200	1798	0
	CRP KO 1/4	5939398	1107361	939020	632469	183619
	CRP KO 1/4	5961001	1078472	932186	615583	176346
	CRP KO 1/4	9162505	1652098	1470271	957459	272664
	CRP KO 1/4	1941261	286677	241623	148695	51067
	CRP KO 1/4	3549365	494226	397770	246855	71153
	CRP KO 1/4	3325570	408178	315344	194306	52940
	CRP KO _1	5115137	1637287	1384716	940617	348171
	CRP KO _1	3160424	996917	883936	603956	249469
	CRP KO _1	5018711	1564156	1406455	942721	360881
	CRP KO _1	3762439	1602811	1657128	1127235	492146
	CRP KO _1	4038515	1360122	1303915	829039	342293
	CRP KO _1	3806110	1286380	1211111	750306	315273
	CRP comp 0	7720657	309784	62333	2165	836
	CRP comp 0	10154070	432926	80877	2794	0
	CRP comp 0	2516978	111613	20533	362	0
	CRP comp 0	7174179	291122	55050	1621	2231
	CRP comp 0	8287341	359867	61110	1730	0
	CRP comp 0	9368109	388945	73157	2422	457
	CRP comp 1/4	3447744	1319446	1213815	1048103	390465
	CRP comp 1/4	3188309	1006068	876053	733515	261432
	CRP comp 1/4	3912829	1427403	1201359	1013184	377047
	CRP comp 1/4	3455192	1180839	1098289	990000	513673
	CRP comp 1/4	3238209	1121471	1059823	983182	358587
	CRP comp 1/4	4923705	2095411	1665082	1350482	420707
	CRP comp _1	3949985	2331448	2300585	1823489	757472
	CRP comp _1	2795583	1269308	1425973	1294905	640848
	CRP comp _1	2462025	1121022	1473091	1364709	745825
	CRP comp _1	2328458	1034219	1176242	987309	521969
	CRP comp _1	2504806	1089576	1377554	1214858	628127
	CRP comp _1	2922174	1301275	1521214	1261883	622731
L-Glutamate
		Ion Abundance
		m+0	m+1	m+2	m+3	m+4	m+5
	SampleGroups	148.06	149.064	150.067	151.071	152.074	153.077
	WT 0	12420910	0	0	0	0	292
	WT 0	409486	0	0	0	0	0
	WT 0	9480917	0	0	0	0	0
	WT 0	80005140	4392851	0	0	0	1368
	WT 0	97819560	5548033	0	0	0	1448
	WT 0	83647740	4552058	0	0	3229	857
	WT 1/4	94851020	21894880	18665290	7005809	2265435	688932
	WT 1/4	131560100	24877410	20312850	7365907	2215559	704421
	WT 1/4	120579900	24315760	19959380	7616038	2421851	759109
	WT 1/4	118186900	20939670	16221000	6448051	1979796	605022
	WT 1/4	143003900	27476090	24150930	9545339	4593536	2673548
	WT 1/4	107285500	24271830	20696620	7651755	2283707	681306
	WT _1	98763580	29547680	29033800	14542270	6061271	2081509
	WT _1	114716800	33241050	31916950	16120740	6625828	2309994
	WT _1	102984200	35788410	39050340	22267010	10564370	4076025
	WT _1	96237510	33875920	33619400	18071470	7631081	2716440
	WT _1	95479660	35739650	37186110	20394560	8778438	3155869
	WT _1	107253300	33763830	33895980	18394430	8218131	3112371
	CRP KO 0	1080127	0	0	0	377	56
	CRP KO 0	13966140	0	0	0	0	409
	CRP KO 0	1430081	0	0	0	309	0
	CRP KO 0	13932650	0	0	0	0	410
	CRP KO 0	2051122	0	0	0	0	0
	CRP KO 0	2136331	0	0	0	0	476
	CRP KO 1/4	141164400	22323320	24711430	8469632	3269496	1321889
	CRP KO 1/4	142060700	22349570	25294640	8607244	3297832	1321744
	CRP KO 1/4	169270800	25099590	27624390	9404066	3468811	1373006
	CRP KO 1/4	88673060	12079860	11921410	4408941	1796721	763525
	CRP KO 1/4	120330600	16249960	15903290	5495342	2105566	846126
	CRP KO 1/4	113306300	13685160	11911370	3809246	1331484	535303
	CRP KO _1	2942693	0	0	0	0	0
	CRP KO _1	144065400	26340000	25839700	11685790	4848244	2164174
	CRP KO _1	161056700	28031960	27741490	12415430	5091596	2228402
	CRP KO _1	110339300	29708170	35512550	18836230	9544586	4408133
	CRP KO _1	91091190	24457130	29422670	12977680	5825126	2588357
	CRP KO _1	100756400	22872450	24725490	10772770	4757687	2126025
	CRP comp 0	26418390	0	0	0	0	366
	CRP comp 0	1307010	0	0	0	249	0
	CRP comp 0	55902480	2871484	352698	28831	2483	1417
	CRP comp 0	365507	0	0	0	0	166
	CRP comp 0	1095722	0	0	0	0	45
	CRP comp 0	2407810	0	0	0	240	0
	CRP comp 1/4	98694460	21046190	23272240	11047900	5457973	2035153
	CRP comp 1/4	119365000	20465610	20598480	9763063	3935376	1479304
	CRP comp 1/4	111834400	22856290	23819470	11800130	4838797	1812948
	CRP comp 1/4	111100400	20972290	21586870	10693620	4892954	2322285
	CRP comp 1/4	108677100	19954940	21993830	11362360	5221752	2061544
	CRP comp 1/4	99749100	16490290	16061980	7929025	3135659	1154785
	CRP comp _1	64262810	20845280	27364510	18314910	10550100	4736297
	CRP comp _1	76660740	19856360	27506940	18547840	11415770	5516027
	CRP comp _1	59606160	18303710	29166640	21906070	15031530	8794189
	CRP comp _1	86131540	19411720	24918990	16646070	10067300	4944263
	CRP comp _1	69133130	19504690	28616870	19967100	12658300	6636756
	CRP comp _1	77999710	20938280	28542110	19069050	11472750	5535787
L-Tyrosine
		Ion Abundance
		m+0	m+1	m+2	m+3	m+4	m+5	m+6	m+7	m+8	m+9
	SampleGroups	182.081	183.085	184.088	185.091	186.095	187.098	188.101	189.105	190.108	191.111
	WT 0	1461611	139141	14193	0	0	0	257	0	0	0
	WT 0	858125	81385	8089	494	0	0	524	0	0	0
	WT 0	1161612	111318	10900	81	0	0	0	0	0	0
	WT 0	1476765	135590	14478	0	0	0	0	0	0	0
	WT 0	1217206	110458	11138	634	0	0	0	0	0	0
	WT 0	1270057	122484	13467	0	0	0	0	0	0	0
	WT 1/4	482139	55497	13211	18505	19859	14659	16521	10045	117	4097
	WT 1/4	393928	49700	13061	20956	24603	17132	18508	11818	0	2425
	WT 1/4	424901	51625	12438	18610	22621	15728	15483	10503	0	1851
	WT 1/4	442468	50705	12693	19942	25026	15353	19597	12416	1779	3693
	WT 1/4	284765	36656	10073	13243	16563	12422	13593	25211	17031	21434
	WT 1/4	688825	83894	18804	31171	36427	26093	29295	18772	1839	5838
	WT _1	378211	43367	9834	14869	26536	22826	29198	23174	6042	9527
	WT _1	361094	42100	9544	13015	23870	20936	27893	19894	4855	9100
	WT _1	383220	42509	10124	14154	25581	22677	27351	23599	6286	11762
	WT _1	431149	49199	13417	16864	29686	27672	32800	26068	7932	13367
	WT _1	467074	55069	14144	16343	28716	28583	34849	29213	4587	10362
	WT _1	348373	42355	9658	14429	24062	20566	27320	22815	2945	6771
	CRP KO 0	618575	62643	5490	0	0	0	0	0	0	0
	CRP KO 0	478716	49893	4469	0	0	0	0	236	0	0
	CRP KO 0	501725	53964	6168	0	0	0	0	0	0	0
	CRP KO 0	553438	55493	6650	0	0	0	0	0	0	0
	CRP KO 0	640801	63254	7454	0	0	0	0	0	0	0
	CRP KO 0	522202	50391	5837	0	0	0	0	0	0	0
	CRP KO 1/4	316163	33482	10045	14381	19440	19379	24473	16524	5660	13269
	CRP KO 1/4	323735	38853	11631	18332	22057	20313	30658	18820	5132	13151
	CRP KO 1/4	304778	36750	11467	16380	20949	20947	28262	21022	0	14596
	CRP KO 1/4	258067	27977	6343	9759	12051	13150	14952	11442	7023	9230
	CRP KO 1/4	301555	35249	8611	16633	21195	21314	29356	20436	10416	17157
	CRP KO 1/4	255513	29378	9490	15557	17273	16756	23995	17053	8883	15737
	CRP KO _1	225055	28531	7076	14088	21629	22656	34653	30295	22231	27717
	CRP KO _1	209139	25171	6975	10843	19299	18971	33031	25606	17000	26780
	CRP KO _1	200227	24905	8157	12728	20721	22505	37154	29716	24611	33725
	CRP KO _1	254310	30957	7434	11975	18425	22563	33859	29089	26698	37453
	CRP KO _1	178540	21298	5741	8464	12970	16674	28330	21651	14050	26957
	CRP KO _1	212852	27739	7708	10938	20466	19134	35840	31298	17987	39037
	CRP comp 0	1066290	102106	9993	0	0	0	0	0	0	0
	CRP comp 0	1191517	114468	11419	0	0	0	0	0	0	0
	CRP comp 0	237384	24704	1916	0	0	0	0	0	0	0
	CRP comp 0	927294	91859	10262	495	0	0	245	0	0	0
	CRP comp 0	936964	86336	9121	0	0	0	1095	0	0	0
	CRP comp 0	1057698	98561	10084	0	0	0	1723	0	0	0
	CRP comp 1/4	429259	49727	11812	16846	25995	22743	28290	23153	13570	13335
	CRP comp 1/4	437808	49234	12997	16880	22903	22708	29244	20669	12780	13239
	CRP comp 1/4	522195	56856	14497	18963	27178	24997	31005	22081	16360	12589
	CRP comp 1/4	388902	43110	11647	15291	23045	20737	27383	19176	12611	13875
	CRP comp 1/4	364501	40841	10836	15989	24624	23074	29431	21475	15006	15132
	CRP comp 1/4	548226	62169	14029	20732	32127	28939	34436	25608	17146	15194
	CRP comp _1	546525	58847	15257	20254	41890	48227	65177	63538	46056	49280
	CRP comp _1	403990	46568	10846	16143	30200	39102	55870	47908	39054	45033
	CRP comp _1	457454	49205	11652	17509	29421	36670	58727	55968	49195	62127
	CRP comp _1	398769	44711	9809	15876	29848	31983	50484	43676	27285	39385
	CRP comp _1	429493	46877	11038	16238	36100	38611	65846	60577	52113	59876
	CRP comp _1	447465	51800	12304	19038	37785	44056	65353	61652	48810	59179
L-Serine
		Ion Abundance
		m+0	m+1	m+2	m+3
	SampleGroups	106.05	107.053	108.057	109.06
	WT 0	4446907	137652	23379	0
	WT 0	3164339	103444	7239	0
	WT 0	5450282	165326	24894	0
	WT 0	3097031	99664	14299	0
	WT 0	2521021	84820	6102	0
	WT 0	2012599	66203	8323	0
	WT 1/4	1285683	213277	115904	278829
	WT 1/4	940207	278217	169366	447101
	WT 1/4	954773	313059	193639	447901
	WT 1/4	891886	296037	187662	460716
	WT 1/4	1043637	307089	198211	993895
	WT 1/4	1244298	485484	282431	576294
	WT _1	669406	340431	241304	549455
	WT _1	667016	352538	261054	593311
	WT _1	820566	495410	374424	887609
	WT _1	845840	466716	340468	834770
	WT _1	885077	503382	382541	949042
	WT _1	951830	541006	406753	983752
	CRP KO 0	2143480	70868	0	207
	CRP KO 0	2087658	72282	11684	0
	CRP KO 0	1973316	65266	8235	0
	CRP KO 0	1631357	57115	5429	0
	CRP KO 0	2564438	81598	12166	0
	CRP KO 0	1728462	56977	7206	0
	CRP KO 1/4	581441	191001	152281	744773
	CRP KO 1/4	685992	201831	162782	760003
	CRP KO 1/4	788614	279116	231302	1115124
	CRP KO 1/4	260359	56636	47651	218642
	CRP KO 1/4	436228	99690	77838	429612
	CRP KO 1/4	387306	82704	71057	362112
	CRP KO _1	603309	225335	213862	1058132
	CRP KO _1	496328	170266	154160	848209
	CRP KO _1	562225	238140	225364	1076447
	CRP KO _1	585817	276709	256227	1136171
	CRP KO _1	441177	223692	212120	1033819
	CRP KO _1	467041	247099	231709	1085850
	CRP comp 0	4534763	144746	16674	0
	CRP comp 0	5829472	184741	24166	430
	CRP comp 0	1376561	45733	7615	0
	CRP comp 0	3894822	123082	18776	404
	CRP comp 0	4229360	134861	0	200
	CRP comp 0	4627849	140238	19517	0
	CRP comp 1/4	1050228	484791	342931	854676
	CRP comp 1/4	879675	383251	268187	730785
	CRP comp 1/4	1018987	466920	313369	749718
	CRP comp 1/4	881007	403691	269561	708874
	CRP comp 1/4	995700	432439	306525	867716
	CRP comp 1/4	995333	573042	362735	589101
	CRP comp _1	919376	869031	747979	1239577
	CRP comp _1	809381	616732	525401	1304166
	CRP comp _1	922680	693917	623976	1582952
	CRP comp _1	674986	533483	456052	1010574
	CRP comp _1	878433	676757	586962	1498169
	CRP comp _1	957745	740965	649490	1462989
L-Valine
		Ion Abundance
		m+0	m+1	m+2	m+3	m+4	m+5
	SampleGroups	118.086	119.09	120.093	121.096	122.1	123.103
	WT 0	11695500	574480	50865	676	0	0
	WT 0	8508390	435214	36421	0	0	300
	WT 0	16048670	824267	69878	2455	0	0
	WT 0	14636000	728592	67528	0	0	0
	WT 0	8794523	440878	35198	0	0	0
	WT 0	6497984	321268	28087	0	0	0
	WT 1/4	17655070	1808241	1599277	1298353	218238	271670
	WT 1/4	12661250	1573072	1459257	1165908	181113	222607
	WT 1/4	12018320	1471063	1324669	1066422	170091	209738
	WT 1/4	11518550	1496081	1477073	1186022	200780	230999
	WT 1/4	12621560	1476958	1323389	1121832	231565	764203
	WT 1/4	13726580	1733694	1672756	1325786	213822	252360
	WT _1	10355890	1509846	1661978	1422775	353996	427282
	WT _1	10994990	1664786	1832803	1539776	389050	474865
	WT _1	10863220	1666919	1901506	1639372	483785	622413
	WT _1	10538060	1626277	1809588	1539262	392379	477614
	WT _1	11449660	2018987	2293696	1965203	521123	634922
	WT _1	10362830	1584207	1720012	1474270	383609	481311
	CRP KO 0	7833867	397824	37134	0	0	624
	CRP KO 0	4672944	231465	21948	382	0	0
	CRP KO 0	7063878	366616	32817	0	0	0
	CRP KO 0	5848723	298221	27795	0	0	506
	CRP KO 0	7895901	393518	36564	0	0	0
	CRP KO 0	8181427	419756	37122	0	0	0
	CRP KO 1/4	10587510	905352	1204621	1085761	177037	382415
	CRP KO 1/4	10749950	925256	1242826	1101074	179184	399570
	CRP KO 1/4	17806220	1508286	2135980	1901355	302032	681128
	CRP KO 1/4	2271591	181584	183061	172990	35212	69346
	CRP KO 1/4	3760883	292062	328575	297587	47636	117250
	CRP KO 1/4	3364280	257798	292591	262636	41410	88159
	CRP KO _1	11931920	1040350	1283335	1128465	162137	334276
	CRP KO _1	8513013	708274	871890	798616	122299	263772
	CRP KO _1	9987994	862613	1047131	934613	144419	333862
	CRP KO _1	5738328	430065	453509	416667	101505	264302
	CRP KO _1	6442482	584609	800311	737747	147581	317352
	CRP KO _1	6713340	603696	795988	714937	129180	270142
	CRP comp 0	13067820	664267	56935	0	0	687
	CRP comp 0	18334620	953432	80334	0	0	0
	CRP comp 0	3654738	188639	16831	0	0	0
	CRP comp 0	12468060	613840	57358	0	0	0
	CRP comp 0	15535120	806535	73243	0	0	220
	CRP comp 0	15292520	787309	67614	2002	0	0
	CRP comp 1/4	7484409	977216	1155936	1017601	283005	410514
	CRP comp 1/4	6558343	884266	1094943	973432	251325	376858
	CRP comp 1/4	8063911	1075256	1321441	1145565	309788	444554
	CRP comp 1/4	6796323	864420	1034221	918914	252654	418307
	CRP comp 1/4	7277749	950130	1182165	1036513	291395	445464
	CRP comp 1/4	7540591	961568	1096571	955556	246974	343262
	CRP comp _1	6687885	921898	1238499	1160643	459283	693382
	CRP comp _1	5356656	751476	1048805	990161	430727	669132
	CRP comp _1	5481562	703071	1038780	1026543	475100	880692
	CRP comp _1	4666919	678793	945407	912238	394908	631408
	CRP comp _1	5112658	697906	995347	993235	457119	771767
	CRP comp _1	5379086	762585	1076441	1036879	453517	718820
Citrulline
		Ion Abundance
		m+0	m+1	m+2	m+3	m+4	m+5	m+6
	SampleGroups	176.103	177.106	178.11	179.113	180.116	181.12	182.123
	WT 0	5424179	333336	35947	1360	0	0	0
	WT 0	3217152	195344	21312	1667	0	0	0
	WT 0	4766584	282697	29930	1689	0	0	0
	WT 0	5793691	362888	38063	1008	0	0	0
	WT 0	4041656	250461	28703	838	0	0	0
	WT 0	3756785	236575	23906	2193	0	0	0
	WT 1/4	3971923	1097226	495802	193808	56417	17749	2104
	WT 1/4	3872419	1112260	518950	200755	55187	16806	2453
	WT 1/4	3414925	905110	422413	166470	51928	15416	2155
	WT 1/4	3621613	1025175	499815	207202	63293	17916	2021
	WT 1/4	2721279	687144	249634	104309	35565	22414	0
	WT 1/4	4541844	1277235	596239	244613	72104	19444	2088
	WT _1	2388940	810521	428652	251761	103363	38366	6713
	WT _1	2524125	822413	442003	256626	110710	39152	7012
	WT _1	2755695	866667	493439	295262	138903	52034	10658
	WT _1	3107133	967960	525175	307913	128820	52309	8711
	WT _1	3683606	1157107	617962	359796	156047	56627	9992
	WT _1	2612061	935963	494662	279537	116032	43292	7622
	CRP KO 0	7772075	512997	56674	3183	0	0	0
	CRP KO 0	7225492	471725	47771	2986	0	0	0
	CRP KO 0	6856102	435092	50870	3095	0	0	0
	CRP KO 0	4151363	255297	28721	1348	0	0	0
	CRP KO 0	7276891	477886	54921	1748	0	0	0
	CRP KO 0	7066263	459582	50050	1858	0	0	0
	CRP KO 1/4	7203111	1462618	804176	331074	114815	41213	5480
	CRP KO 1/4	7567362	1616630	853008	356720	111588	40398	5250
	CRP KO 1/4	10636020	2323189	1212790	486352	156618	54141	7093
	CRP KO 1/4	4378650	856696	521059	235473	91490	37865	4576
	CRP KO 1/4	8093818	1743170	944525	398907	140796	55444	5802
	CRP KO 1/4	6535048	1364428	778319	335263	118296	47039	4618
	CRP KO _1	8062013	3790494	2796653	1771328	796075	351755	63340
	CRP KO _1	6666919	2925096	2062816	1278876	575316	252242	44549
	CRP KO _1	8361977	3782005	2761235	1721250	769147	333674	59979
	CRP KO _1	7536759	3079086	2470972	1714562	885381	424437	76466
	CRP KO _1	4507695	1712758	1209906	790233	375216	178363	34113
	CRP KO _1	6609756	2791642	2050052	1328379	608296	277254	52393
	CRP comp 0	5330446	328918	39985	2962	0	0	0
	CRP comp 0	5821004	355600	39449	2899	0	0	0
	CRP comp 0	821813	57500	6193	0	0	0	0
	CRP comp 0	3998503	239850	27518	1772	0	0	0
	CRP comp 0	4210138	248502	29494	2299	0	0	0
	CRP comp 0	5221957	311263	36176	842	0	0	0
	CRP comp 1/4	4113852	1098456	622748	284222	103525	36737	5975
	CRP comp 1/4	3576825	1000235	538503	251593	94124	31045	4958
	CRP comp 1/4	5260207	1512384	816594	378091	129543	42510	6082
	CRP comp 1/4	3447937	926909	496861	234680	80293	28996	4633
	CRP comp 1/4	3403300	965882	554659	252445	92477	31607	4805
	CRP comp 1/4	3577633	1001229	526043	254218	87732	32147	4481
	CRP comp _1	3317101	953504	599584	412513	211086	90749	18934
	CRP comp _1	2437599	705590	443862	308104	153124	69566	13514
	CRP comp _1	2335459	616924	412534	295496	162640	81684	17701
	CRP comp _1	2364257	675223	430311	305033	152294	69734	14280
	CRP comp _1	2252148	646886	418987	285808	162307	74070	15988
	CRP comp _1	2110822	590867	356111	241016	123977	54147	10251
2-Methylcitric acid
		Ion Abundance
		m+0	m+1	m+2	m+3	m+4	m+5	m+6	m+7
	SampleGroups	205.035	206.039	207.042	208.045	209.049	210.052	211.056	212.059
	WT 0	1013323	73208	14876	767	826	0	0	0
	WT 0	783578	55328	13333	641	0	0	0	0
	WT 0	302981	21347	5125	319	0	0	0	0
	WT 0	232735	15468	0	0	0	0	0	2190
	WT 0	188796	14857	3244	0	0	0	0	0
	WT 0	271190	19878	3504	0	0	0	0	0
	WT 1/4	193673	68273	50509	24475	12162	3425	0	2925
	WT 1/4	274385	96612	63552	34977	13488	4592	0	0
	WT 1/4	345519	120327	77314	41291	16968	4289	0	0
	WT 1/4	310806	120092	80474	46058	17906	5136	0	0
	WT 1/4	224583	78659	58365	38119	17574	4845	0	0
	WT 1/4	825165	312876	204347	109145	40075	12539	0	0
	WT _1	175920	94278	79492	54993	29558	11064	0	0
	WT _1	127287	68914	60502	41565	22591	8601	0	0
	WT _1	178951	96414	87978	63050	37635	14415	0	0
	WT _1	188883	104050	86012	62568	31937	11468	0	0
	WT _1	207077	135772	120688	85972	47892	16250	0	0
	WT _1	163459	101702	89766	62851	33729	13690	3492	0
	CRP KO 0	361320	25352	5255	0	0	0	0	0
	CRP KO 0	155281	11624	5188	0	0	0	0	0
	CRP KO 0	341595	28245	5325	187	0	0	0	0
	CRP KO 0	246270	16770	4301	0	0	0	0	0
	CRP KO 0	236166	18169	5084	299	0	0	1077	0
	CRP KO 0	214860	16364	4011	0	0	0	0	0
	CRP KO 1/4	606321	100376	62347	28423	8881	2459	0	0
	CRP KO 1/4	817453	134642	75856	36015	11929	3545	1068	0
	CRP KO 1/4	498475	84281	49795	21602	7199	1872	0	0
	CRP KO 1/4	199178	28900	15417	8532	3760	0	0	0
	CRP KO 1/4	250884	33593	18582	10602	3778	836	0	0
	CRP KO 1/4	215942	25247	11207	4755	2226	305	0	0
	CRP KO _1	66617	20918	13919	8925	3758	1057	0	0
	CRP KO _1	89732	30958	22923	14758	6756	2162	548	0
	CRP KO _1	77298	28298	23725	14370	8223	1742	0	0
	CRP KO _1	101453	41380	35177	22306	12477	3279	1560	0
	CRP KO _1	385182	148378	120411	72931	34337	11190	2434	0
	CRP KO _1	244907	93571	66708	39979	18220	6425	1370	0
	CRP comp 0	788047	57498	10183	461	235	0	226	0
	CRP comp 0	1008649	65608	13488	1436	0	0	393	0
	CRP comp 0	65504	5351	1234	0	0	0	0	0
	CRP comp 0	527973	38437	7913	334	0	0	0	0
	CRP comp 0	316659	21885	4520	508	0	0	0	0
	CRP comp 0	273232	20474	4200	308	0	0	0	0
	CRP comp 1/4	439899	138818	109805	77446	36167	11589	0	0
	CRP comp 1/4	406188	126688	91896	61630	27591	8914	2403	0
	CRP comp 1/4	458391	146024	107816	75574	34192	11366	2934	0
	CRP comp 1/4	316898	107631	88256	59797	28056	10739	2306	0
	CRP comp 1/4	293102	93057	75574	54086	27298	9110	0	0
	CRP comp 1/4	421201	145375	108859	74628	33770	10570	0	0
	CRP comp _1	338484	167989	168408	145813	89397	38973	0	4866
	CRP comp _1	285671	135796	134675	123388	82806	34817	0	4133
	CRP comp _1	295587	143117	168157	157196	108785	48021	0	6722
	CRP comp _1	205132	98440	101192	93513	58507	26653	0	0
	CRP comp _1	269900	129378	138872	124915	85314	38139	0	0
	CRP comp _1	287516	141554	144986	128034	76299	34578	0	4327
Gamma-Aminobutryic acid
		Ion Abundance
		m+0	m+1	m+2	m+3	m+4
	SampleGroups	102.056	103.059	104.063	105.066	106.069
	WT 0	1160561	48687	5168	0	0
	WT 0	939802	43597	3583	0	0
	WT 0	1080782	49170	3863	0	0
	WT 0	355374	15844	596	0	0
	WT 0	577647	27029	2101	0	0
	WT 0	494520	22079	825	0	0
	WT 1/4	484017	121339	56238	23349	4358
	WT 1/4	782387	179600	74444	29784	6479
	WT 1/4	722120	173287	83363	32180	6663
	WT 1/4	735449	143312	66394	27396	0
	WT 1/4	827312	206368	91688	42468	18557
	WT 1/4	622584	172371	81195	35067	5296
	WT _1	605428	229660	131875	60829	17245
	WT _1	687113	235398	138779	68561	16907
	WT _1	629727	275821	190030	102108	33290
	WT _1	612073	259678	156082	78360	23316
	WT _1	596757	266917	175083	89995	23531
	WT _1	675577	261898	164965	86836	25241
	CRP KO 0	956574	42147	2750	0	0
	CRP KO 0	566165	27635	1648	0	0
	CRP KO 0	884862	38499	0	0	0
	CRP KO 0	836598	34389	2361	0	0
	CRP KO 0	710518	32741	1386	0	0
	CRP KO 0	924068	44508	3441	0	0
	CRP KO 1/4	809454	189528	87985	39111	8363
	CRP KO 1/4	836503	194932	88763	40878	9861
	CRP KO 1/4	1078737	224382	96402	41994	11013
	CRP KO 1/4	585389	108688	48563	25081	5554
	CRP KO 1/4	781911	133121	59029	27270	6791
	CRP KO 1/4	734561	113205	46133	19953	3755
	CRP KO _1	1074044	195282	96784	43997	12924
	CRP KO _1	864317	204558	105322	56010	17243
	CRP KO _1	930939	221084	112396	58209	14950
	CRP KO _1	698403	255069	166019	86400	32549
	CRP KO _1	605886	228637	128837	65613	19162
	CRP KO _1	680572	210044	113841	51976	15857
	CRP comp 0	832653	37965	2373	0	0
	CRP comp 0	980796	43562	0	0	0
	CRP comp 0	421571	19351	0	0	0
	CRP comp 0	843176	35305	4474	0	0
	CRP comp 0	871061	38955	1187	0	0
	CRP comp 0	990244	44248	1420	0	0
	CRP comp 1/4	680898	203016	120544	59986	17875
	CRP comp 1/4	767489	168252	98343	47866	13261
	CRP comp 1/4	752481	198459	113070	58846	16886
	CRP comp 1/4	746277	179909	104510	56418	19834
	CRP comp 1/4	743046	182288	105582	60950	19822
	CRP comp 1/4	726699	152946	81526	40439	11252
	CRP comp _1	489083	215486	166890	106193	39129
	CRP comp _1	565808	213855	167755	114015	46309
	CRP comp _1	476675	227471	189405	147970	67496
	CRP comp _1	583514	187722	140557	98288	40140
	CRP comp _1	509619	208575	167646	128872	51270
	CRP comp _1	558317	210187	168068	112638	42598
L-Ornithine
		Ion Abundance
		m+0	m+1	m+2	m+3	m+4	m+5
	SampleGroups	131.083	132.086	133.089	134.093	135.096	136.099
	WT 0	377964	18810	843	0	0	0
	WT 0	208642	11442	273	0	0	0
	WT 0	280561	14923	1068	0	0	0
	WT 0	183254	10087	1093	0	0	0
	WT 0	208662	12922	861	0	0	0
	WT 0	201255	12414	677	0	0	0
	WT 1/4	149029	23483	16702	4946	736	0
	WT 1/4	226910	36698	26785	7637	2199	687
	WT 1/4	205280	33925	21669	7683	1813	233
	WT 1/4	192588	33930	22168	8475	2064	383
	WT 1/4	161386	21266	13820	4147	1358	508
	WT 1/4	254110	42032	29503	9584	2982	784
	WT _1	144083	29865	22668	11499	3536	764
	WT _1	164960	32754	25143	11732	4816	1563
	WT _1	174889	32471	26112	13930	5345	1887
	WT _1	191452	36746	28428	13292	3917	1710
	WT _1	214337	40142	31757	14917	4977	1757
	WT _1	168062	34707	25772	11713	5219	1073
	CRP KO 0	506055	27672	2889	0	0	0
	CRP KO 0	245601	14557	1446	0	0	0
	CRP KO 0	396442	20355	1640	0	0	0
	CRP KO 0	263154	14727	714	0	0	0
	CRP KO 0	234939	12807	953	0	0	0
	CRP KO 0	434333	21706	1112	0	0	0
	CRP KO 1/4	427368	47269	43927	13089	3289	1173
	CRP KO 1/4	430618	51081	43826	14245	4031	1676
	CRP KO 1/4	604548	69142	54172	19224	7313	1830
	CRP KO 1/4	261220	32049	30045	11708	5017	1715
	CRP KO 1/4	476025	57450	50893	17123	6468	2242
	CRP KO 1/4	380333	44670	43432	14305	4562	1650
	CRP KO _1	533760	127299	141982	76882	32278	16197
	CRP KO _1	432519	96067	107580	53585	23393	12437
	CRP KO _1	485658	106047	127285	66150	27370	13733
	CRP KO _1	423391	95389	114397	69254	34187	17573
	CRP KO _1	297209	62220	75577	36284	18331	7592
	CRP KO _1	393096	89137	101964	54919	24028	10402
	CRP comp 0	266837	14063	667	0	0	0
	CRP comp 0	305667	17242	813	0	0	0
	CRP comp 0	46543	3085	0	0	0	0
	CRP comp 0	208746	11553	211	0	0	0
	CRP comp 0	215758	12195	884	0	0	0
	CRP comp 0	282573	14879	1030	0	0	0
	CRP comp 1/4	232149	35823	34520	12181	4411	1636
	CRP comp 1/4	216634	38249	34201	11523	4449	826
	CRP comp 1/4	311934	56628	42994	16920	4528	1806
	CRP comp 1/4	216446	35425	29489	11604	4888	837
	CRP comp 1/4	215654	38407	32530	12576	5490	1198
	CRP comp 1/4	223346	35500	29822	12756	4252	628
	CRP comp _1	212363	40307	36605	20435	10331	4315
	CRP comp _1	159007	30322	27251	15053	6784	3346
	CRP comp _1	149823	27560	27288	16268	8059	3702
	CRP comp _1	157805	28293	26900	15594	8328	2984
	CRP comp _1	140751	25922	24301	14826	7735	2711
	CRP comp _1	145680	25469	21233	12914	7074	1815
